# Supplementary material for: Residence of mice in metabolic cages reduces experimental kidney inflammation through stress-induced glucocorticoids
Source: JCI Insight. 2025 Apr 8;10(9):e189794. doi: 10.1172/jci.insight.189794 (PMC12140023; doi:10.1172/jci.insight.189794)
Supplement: Supporting data values [file jciinsight-10-189794-s003.xlsx]

## Sheet: Fig.1B
CD45+				Macrophages				Neutrophils				CD4T				Th1				Th17
Healthy	cGN+cage	cGN		Healthy	cGN+cage	cGN		Healthy	cGN+cage	cGN		Healthy	cGN+cage	cGN		Healthy	cGN+cage	cGN		Healthy	cGN+cage	cGN
168210	349570	624130		5080	6950	34050		10790	39400	185500		5140	17770	66360		451	1210	9800		56.4	351	7770
187500	265360	494090		3610	7620	44820		11780	73470	102560		5330	21930	70910		276	1780	8410		0	1100	2840
167320	242440	658430		4420	13330	28840		22980	69440	74460		3320	16110	52690		230	1870	8440		20.9	489	1770
	509180	493280			9710	29780			73330	70840			13250	67440			1880	11660			614	3750
	483870	1117740			5740	19270			44220	47380			15270	34590			1540	5600			321	2390
	676840	1191730			15280	21540			32430	151470			26810	53050			4720	4980			1610	4030
	628120	966970			10970	28110			35970	180170			19220				2420				619
	684840				11650				34070				17830				2250				586
	504720				15170				28790				22080				3050				1070

## Sheet: Fig.1F
cGN	cGN+cage
197.297	700.467
194.167	588.784
335.724	388.838
243.279	504.105
	354.961

## Sheet: Fig.1H
CD45+				Macrophages				CD4T
cGN	cGN+cage	cGN+cage+RU486		cGN	cGN+cage	cGN+cage+RU486		cGN	cGN+cage	cGN+cage+RU486
731930	455151	1.32671e+06		46701.8	21520.3	48677		61030.9	20421.2	68929.2
864047	451684	1.13205e+06		46654	19189.3	45222.6		59412.7	26967	94454.7
862686	595425	1.18044e+06		48421.1	28457.5	38239.8		45639.7	34278.3	66272.7
1.4826e+06	733396	1.02436e+06		39012.1	15141.5	24697.9
1.00189e+06	693283	1.20618e+06		37555.7	15103.3	31804.9
1.41999e+06	1.00712e+06	1900000		44869.9	17706.2	42067.6

## Sheet: Fig.1I
CD45+					Macrophages					CD4T
cGN	cGN+cage	cGN+cage+bedding	cGN+cage+food		cGN	cGN+cage	cGN+cage+bedding	cGN+cage+food		cGN	cGN+cage	cGN+cage+bedding	cGN+cage+food
948165	666046	443350	778519		66457.7	13768	16687.4	52307.7		25250.8	19670.1	14762.1	25330
967943	428840	579751	824243		74615.6	9258.56	18562.9	54822.2		26603.7	13972.8	26156.8	28477.6
1.28619e+06	467281	542860	870414		82756.7	15570.1	27008.8	59824.8		33201.6	12435.2	29647.1	36138.6
872200	454363	307740			60082.5	10660.2	12855.2			36545.9	10263.2	14415.1
		357875					9127.89					14299.4
		287359					11653.1					12531.8

## Sheet: Fig.1J
cGN	cGN+cage	cGN+cage+bedding	cGN+cage+food
28.6148	924.867	557.97	317.912
12.438	965.854	781.83	259.466
40.7621	849.027	902.836	205.372
42.2478	468.385	1706.31	318.389
	1205.44	772.756	247.759
	826.353	514.985	334.06
	768.906		282.903
			628.821

## Sheet: s.Fig 2C
CD45+					Macrophages					Neutrophils					CD4T					Th1					Th17
2 days interval		4 days interval			2 days interval		4 days interval			2 days interval		4 days interval			2 days interval		4 days interval			2 days interval		4 days interval			2 days interval		4 days interval
cGN	cGN+cage	cGN	cGN+cage		cGN	cGN+cage	cGN	cGN+cage		cGN	cGN+cage	cGN	cGN+cage		cGN	cGN+cage	cGN	cGN+cage		cGN	cGN+cage	cGN	cGN+cage		cGN	cGN+cage	cGN	cGN+cage
1174512	512638	999531	664570		87280.9	64960.6	94375.9	70649.9		59589.4	22165.3	32757.8	27148.8		43671.4	20067.3	45532.7	36261.2		7154.09	2900.05	7962.62	4650.07		2358.49	1061.63	1158.88	845.467
1687702	765542	735442	661606		133591	77908.1	87082.3	66902		225580	49022.5	33442.7	36540.2		126312	35496.2	42530.7	29125.2		25233.6	5025.44	10061.4	3810.47		26671.5	2703.56	2148.7	1954.94
1152663	993526	953872	692810		111848	92372.5	85904.4	75465.1		84402.2	60709.5	33817.3	31221.7		63267	49066.5	41107.5	30582.3		9286.9	6092.37	5254.65	4147.47		4643.45	2784.15	848.828	1047.34
836995	757853	779860	678295		90579.7	83882.4	91073.7	70092.2		65141.1	43794.1	36245.2	35622.1		63698.8	32082.8	42667.4	35726.4		11554.8	7729.62	8793.15	4800.34		10180	1778.78	1327.83	3228.55

## Sheet: s.Fig 3
Macrophages					CD4 T
Gilz		Sgk			Gilz		Sgk
unstressed	stressed	unstressed	stressed		unstressed	stressed	unstressed	stressed
0.935641	1.81207	1.02807	1.0156		0.864328	3.10607	0.926914	3.02205
1.04072	2.02436	0.921813	1.37066		1.18442	2.23017	1.09668	1.52543
1.02364	1.81846	1.05011	1.67487		0.951255	2.07159	0.976402	1.32886
1.02275	2.09835	1.08771	1.63509		0.864675	2.19443	1.15215	1.41368
0.977246	2.70828	0.912292	1.83974		1.13533	4.31996	0.84785	1.86644

## Sheet: s.Fig 4D
Caging	Caging+bedding	Caging+food
0.190139	0.0422663	0.145253
0.0413681	0.0763627	0.0676553
0.0684369	0.0760018	0.0859058
0.0992641	0.0730061	0.170463
0.155135	0.0234102	0.106576
0.0363231	0.0767254	0.089231
